# Supplementary material for: Intestinal schistosomiasis in Uganda at high altitude (>1400 m): malacological and epidemiological surveys on Mount Elgon and in Fort Portal crater lakes reveal extra preventive chemotherapy needs
Source: Infect Dis Poverty. 2017 Feb 6;6:34. doi: 10.1186/s40249-017-0248-8 (PMC5292801; doi:10.1186/s40249-017-0248-8)
Supplement: Additional file 2: Table S1. — Malacological data. (XLSX 16 kb) [file 40249_2017_248_MOESM2_ESM.xlsx]

## Sheet: snails
Area	ID	Latitude	Longitude	Elevation(m)	Number of biomphalaria	Water temperature	pH	conductivity
Mount Elgon	ME1	1.2318	34.2903	1139	1	24.8	8.59	557
Mount Elgon	ME2	1.21872	34.2315	1152	1			723
Mount Elgon	ME3	0.99997	34.1933	1167	0	24	7.62	461
Mount Elgon	ME4	0.9488	34.2492	1184	9	22.93	7.83	263
Mount Elgon	ME5	1.12843	34.2189	1187	0	24.03	8.42	173
Mount Elgon	ME6	1.18597	34.3229	1188	5	25.03	9.12	204
Mount Elgon	ME7	1.16022	34.2999	1215	1	23.37	8.96	630
Mount Elgon	ME8	1.16388	34.3483	1251	42	23.3	7.66	193
Mount Elgon	ME9	1.01135	34.3352	1268	12	20.93	8.45	140
Mount Elgon	ME10	1.00177	34.359	1294	85	23.35	6.94	176
Mount Elgon	ME11	1.05067	34.3444	1375	14	24.07	7.09	59
Mount Elgon	ME12	1.33813	34.3795	1645	0		11.65	69
Mount Elgon	ME13	1.43503	34.4938	1718	0	27.75	9.1	308
Mount Elgon	ME14	1.3546	34.3887	1770	0	17.75	8.18	74
Mount Elgon	ME15	1.38395	34.4208	1810	0	16.53	8.23	64
Mount Elgon	ME16	1.40413	34.4974	1883	1	20.63	6.99	126
Mount Elgon	ME17	1.33388	34.3894	1896	0	20	8.25	51
Mount Elgon	ME18	1.39406	34.4481	1922	0	21.1	7.82	152
Mount Elgon	ME19	1.41408	34.5417	1951	93	19	8.41	153
Mount Elgon	ME20	1.33629	34.6623	1980	0	17.75	8.92	177
Mount Elgon	ME21	1.33895	34.7097	1998	0	21.95	9.08	373
Mount Elgon	ME22	1.34115	34.6975	2021	0	21.75	9.31	313
Mount Elgon	ME23	1.33852	34.6728	2021	0	18.85		277
Mount Elgon	ME24	1.41411	34.6206	2036	0	18.05	8.77	69
Mount Elgon	ME25	1.33478	34.6895	2069	0	19.35	8.55	301
Mount Elgon	ME26	1.17452	34.4406	2900	0	9.9	8.8	55
Mount Elgon	ME27	1.16262	34.4915	3573	0	8.5	8.4	16
Mount Elgon	ME28	1.14577	34.57	3640	0	9	7.82	41
Mount Elgon	ME29	1.14527	34.5611	3746	0	15.4	6.26	60
Mount Elgon	ME30	1.15112	34.5441	3779	0	9.4	7.9	65
Mount Elgon	ME31	1.14953	34.5474	3788	0	15.2	6.73	32
Mount Elgon	ME32	1.15772	34.508	3812	0	7.3	7.7	46
Mount Elgon	ME33	1.1551	34.5195	3829	0	8.3	8.28	54
Mount Elgon	ME34	1.1558	34.5126	3870	0	7.8	8.3	44
Mount Elgon	ME35	1.1554	34.5234	3902	0	8.6	6.98	61
Mount Elgon	ME36	1.15508	34.5256	3905	0	9.7	8.11	20
Mount Elgon	ME37	1.14907	34.5106	3937	0	9.1	9.66	19
Crater Lakes	CL1	0.486633	30.2802	1396	5	24.7	10.36	522
Crater Lakes	CL2	0.476283	30.2863	1432	10	25.3	11.3	334
Crater Lakes	CL3	0.474867	30.2793	1339	30	25.6	10.35	419
Crater Lakes	CL4	0.487117	30.2873	1406	10	24.5	9.6	368
Crater Lakes	CL5	0.517117	30.3035	1481	4	24.1	9.72	298
Crater Lakes	CL6	0.702567	30.3163	1566	2	22.8	9.85	501
Crater Lakes	CL7	0.701233	30.305	1522	10	22.8	9.91	430
Crater Lakes	CL8	0.496667	30.3312	1567	27	22.8	9.07	315
Crater Lakes	CL9	0.507433	30.3254	1407	21	22.5	8.69	291
Crater Lakes	CL10	0.518617	30.3209	1496	12	22.7	9.12	302
Crater Lakes	CL11	0.50635	30.3308	1383	8	22.8	8.66	284
Crater Lakes	CL12	0.424967	30.2312	1225	1	25.2	12	1006
Crater Lakes	CL13	0.39725	30.2734	1123	4	25.7	11.41	852
Crater Lakes	CL14	0.6928	30.359	1191	12	24.3	11.3	842
Crater Lakes	CL15	0.448033	30.2423	1224	12	25.1	11.8	410
Crater Lakes	CL16	0.435117	30.2287	1248	8	24.6	12.2	440
Crater Lakes	CL17	0.676633	30.3402	1465	24	20.4	12	403
Crater Lakes	CL18	0.485517	30.2706	1466	0	21.6	11.82	407
Crater Lakes	CL19	0.478017	30.2614	1500	11	26.4	12.14	437
Crater Lakes	CL20	0.487517	30.2597	1394	1	26.3	11	384
Crater Lakes	CL21	0.425083	30.2903	1208	2	27	11.83	378
Crater Lakes	CL22	0.456117	30.2739	1221	0	24.8	11.95	448
Crater Lakes	CL23	0.457517	30.2731	1283	16	25.1	12.14	438
Lake Albert	LA1	1.0468	30.536	624	0	30.4	6.92	227
Lake Albert	LA2	1.05712	30.5406	616	5	30	8.9	637
Rwenzori Mountains	R1	30.0387	0.3438	1620	0	16.8	8.61	60
Rwenzori Mountains	R2	29.9331	0.3437	3320	0	6.3	9.55	20
Rwenzori Mountains	R3	29.8876	0.352767	4042	0	5.9	10.41	17
Rwenzori Mountains	R4	29.8842	0.349083	4004	0	5.7	8.75	17
Rwenzori Mountains	R5	29.8957	0.37575	3879	0	10.9	9.4	41
Rwenzori Mountains	R6	29.8875	0.361283	4050	0	4.5	9.34	6
Rwenzori Mountains	R7	29.9451	0.38005	3234	0	7.5	10.6	10
Rwenzori Mountains	R8	29.9325	0.3816	3327	0	10.6	9.15	158
