# Supplementary material for: Intestinal schistosomiasis in Uganda at high altitude (>1400 m): malacological and epidemiological surveys on Mount Elgon and in Fort Portal crater lakes reveal extra preventive chemotherapy needs
Source: Infect Dis Poverty. 2017 Feb 6;6:34. doi: 10.1186/s40249-017-0248-8 (PMC5292801; doi:10.1186/s40249-017-0248-8)
Supplement: Additional file 3: Table S2. — Epidemiological data. (CSV 1 kb) [file 40249_2017_248_MOESM3_ESM.csv]

Location	Lat	Long	Altitude	N	No. KK Positive	No. CCA Positive	No. ELISA Positive
Mt Elgon	1.39633	34.4448	1947	50	1	7	19
Mt Elgon	1.41413	34.59607	2072	50	1	2	12
Mt Elgon	1.34613	34.3839	1856	50	0	6	9
Mt Elgon	1.01402	34.33022	1268	50	0	6	25
Mt Elgon	1.22147	34.23323	1155	50	13	21	24
Mt Elgon	1.11192	34.20067	1150	50	1	13	38
Lake Albert	1.04685	30.53598333	621	34	28	33	34
Crater Lakes	0.526766667	30.30326667	1519	32	1	12	14
Crater Lakes	0.485683333	30.28716667	1435	30	10	22	23
Crater Lakes	0.44175	30.27735	1305	30	6	12	24
Crater Lakes	0.43045	30.29566667	1260	30	12	17	24
Crater Lakes	0.4174	30.26238333	1209	30	5	15	28
Crater Lakes	0.461083333	30.30666667	1443	30	2	7	15
Crater Lakes	0.5164	30.32926667	1475	30	4	11	21
Crater Lakes	0.702633333	30.31938333	1472	30	1	6	22
Crater Lakes	0.41625	30.22961667	1290	30	1	9	10
Crater Lakes	0.3987	30.26821667	1165	30	0	7	17
Crater Lakes	0.475416667	30.23331667	1371	30	0	4	11
Crater Lakes	0.69565	30.3468	1526	30	0	6	15
Crater Lakes	0.639333333	30.35598333	1508	30	1	3	21
Crater Lakes	0.484033333	30.26631667	1440	30	2	14	24
